# Supplementary material for: Reverse Engineering Analysis of the High-Temperature Reversible Oligomerization and Amyloidogenicity of PSD95-PDZ3
Source: Molecules. 2022 Apr 28;27(9):2813. doi: 10.3390/molecules27092813 (PMC9103278; doi:10.3390/molecules27092813)
Supplement: Supplementary file 1 [file molecules-27-02813-s001.zip]

Archive with 1 entries (1 files):
- molecules-1657965-supplementary.pdf
